# Supplementary material for: Mapping the evolution and research landscape of Retzius-sparing robot-assisted radical prostatectomy: a bibliometric analysis
Source: J Robot Surg. 2026 Apr 11;20(1):430. doi: 10.1007/s11701-026-03400-x (PMC13068722; doi:10.1007/s11701-026-03400-x)
Supplement: Supplementary file 1 — Supplementary Material 1 [file 11701_2026_3400_MOESM1_ESM.txt]

label	replace by
abdel raheem, ali	raheem, ali abdel
alenzi, mohamed j.	alenzi, mohammed jayed
bocciardi, aldo m.	bocciardi, aldo massimo
dell 'oglio, paolo	dell'oglio, paolo
eden, christopher	eden, christopher g.
kowalczyk, keith	kowalczyk, keith j.
madi, rabii	madi, rabii h.
rha, koon	rha, koon ho
chang, ki don	chang, kidon
chung, byung h.	chung, byung ha
ham, won s.	ham, won sik
kim, isaac y.	kim, isaac y
sayyid, rashid	sayyid, rashid k.
di trapani, dario	trapani, dario di
dell oglio, paolo	dell'oglio, paolo
abdolla, firas	abdollah, firas
kim, eric	kim, eric h.
kim, l. h. c.	kim, lawrence h. c.
lum, t. g. h.	lum, trenton g. h.
ma, haoxin	ma, haoxing
nathan, a.	nathan, arjun
nyarangi-dix, joanne	nyarangi-dix, joanne nyaboe
rha, k. h.	rha, koon ho
rha, koon h.	rha, koon ho
santok, g. d. r.	santok, glen d. r.
schuetz, viktoria	schutz, viktoria
smith, zachary	smith, zachary l.
