# Supplementary material for: Mapping the evolution and research landscape of Retzius-sparing robot-assisted radical prostatectomy: a bibliometric analysis
Source: J Robot Surg. 2026 Apr 11;20(1):430. doi: 10.1007/s11701-026-03400-x (PMC13068722; doi:10.1007/s11701-026-03400-x)
Supplement: Supplementary file 2 — Supplementary Material 2 [file 11701_2026_3400_MOESM2_ESM.txt]

label	replace by
turkiye	turkey
