# Supplementary material for: Mapping the evolution and research landscape of Retzius-sparing robot-assisted radical prostatectomy: a bibliometric analysis
Source: J Robot Surg. 2026 Apr 11;20(1):430. doi: 10.1007/s11701-026-03400-x (PMC13068722; doi:10.1007/s11701-026-03400-x)
Supplement: Supplementary file 3 — Supplementary Material 3 [file 11701_2026_3400_MOESM3_ESM.txt]

label	replace by
#pcsm	prostate cancer
#prostatecancer	prostate cancer
#uroonc	urologic oncology
benign prostate obstruction	benign prostatic obstruction
complication	complications
complication reporting	complications
continence	urinary continence
early urinary continence recovery	urinary continence recovery
functional outcome	functional outcomes
epıc	epic-26
expanded prostate index composite-26 (epıc-26)	epic-26
high risk	high-risk prostate cancer
high risk prostate cancer	high-risk prostate cancer
immediate continence	immediate urinary continence
ıncontinence	urinary incontinence
incontinence	urinary incontinence
incontinence type	urinary incontinence
intraoperative complications	complications
ıcıq-sf	iciq-sf
ınternational consultation on incontinence questionnaire-short form (ıcıq-sf)	iciq-sf
ınternational consultation on ıncontinence questionnaire short form	iciq-sf
laparoscope	laparoscopy
magnetic resonance imaging	mri
magnetic resonance imaging (mrı)	mri
mrı	mri
multi-centric	multicenter
non<bold>-</bold>retzius<bold>-</bold>sparing robotic radical prostatectomy	non-retzius-sparing robotic radical prostatectomy
oncologic outcome	oncologic outcomes
oncological control	cancer control
oncological safety	oncologic outcomes
organ sparing treatments	organ-sparing treatments
outcome and process assessment (health care)	outcome assessment (health care)
outcome assessment (healthcare)	outcome assessment (health care)
patient reported outcomes	patient-reported outcomes
peritoneal	peritoneum
positive surgical margin	positive surgical margins
positive surgical margin (psm)	positive surgical margins
post<bold>-</bold>holep	post-holep
post<bold>-</bold>turp	post-turp
postoperative urinary incontinence	urinary incontinence
prostatic neoplasm	prostatic neoplasms
retzius space	space of retzius
retzius sparing	retzius-sparing radical prostatectomy
retzius sparing prostatectomy	retzius-sparing radical prostatectomy
retzius-spairng	retzius-sparing radical prostatectomy
retzius-sparing	retzius-sparing radical prostatectomy
retzius-sparing approach	retzius-sparing radical prostatectomy
retzius-sparing prostatectomy	retzius-sparing radical prostatectomy
retzius-sparing radical	retzius-sparing radical prostatectomy
retzius-sparing rarp	retzius-sparing radical prostatectomy
retzius-sparing robotic radical prostatectomy	retzius-sparing radical prostatectomy
retzius-sparing robot-assisted radical prostatectomy	retzius-sparing radical prostatectomy
retzius-sparing robot-assisted radical prostatectomy (rs-rarp)	retzius-sparing radical prostatectomy
retzius<bold>-</bold>sparing robotic radical prostatectomy	retzius-sparing radical prostatectomy
rs-rarp	retzius-sparing radical prostatectomy
robot surgery	robotic surgery
robot-assisted	robotic surgery
robot-assisted surgery	robotic surgery
robotic-assisted surgery	robotic surgery
robotic surgical	robotic surgery
robotic surgical procedures	robotic surgery
robotic surgery procedures	robotic surgery
robotics	robotic surgery
robotic	robotic surgery
robot-assisted laparoscopic	robot-assisted laparoscopic prostatectomy
robot-assisted laparoscopic prostatectomy	robot-assisted laparoscopic prostatectomy
robotic-assistant laparoscopic prostatectomy	robot-assisted laparoscopic prostatectomy
robotic prostatectomy	robot-assisted laparoscopic prostatectomy
robot-assisted prostatectomy	robot-assisted radical prostatectomy
robot-assisted radical	robot-assisted radical prostatectomy
robot-assisted radical prostatectomy (rarp)	robot-assisted radical prostatectomy
robot-assisted radical prostatectomy	robot-assisted radical prostatectomy
robotic radical prostatectomy	robot-assisted radical prostatectomy
robotic-assisted radical prostatectomy	robot-assisted radical prostatectomy
rarp	robot-assisted radical prostatectomy
sexual health inventory for men (shım)	shim
surgical margin	surgical margins
training	surgical training
trans-urethral resection	turp
tumour zonality	tumor zonality
urinary continence (uc)	urinary continence
