# Supplementary material for: Mapping the evolution and research landscape of Retzius-sparing robot-assisted radical prostatectomy: a bibliometric analysis
Source: J Robot Surg. 2026 Apr 11;20(1):430. doi: 10.1007/s11701-026-03400-x (PMC13068722; doi:10.1007/s11701-026-03400-x)
Supplement: Supplementary file 4 — Supplementary Material 4 [file 11701_2026_3400_MOESM4_ESM.xlsx]

## Sheet: MostGlobCitDocs
Paper	DOI	Total Citations	TC per Year	Normalized TC
GALFANO A, 2013, EUR UROL	10.1016/j.eururo.2013.06.046	208	14.8571	1
DALELA D, 2017, EUR UROL	10.1016/j.eururo.2017.04.029	175	17.5	2.28758
MENON M, 2018, J UROL	10.1016/j.juro.2017.11.115	134	14.8889	2.12698
LIM SK, 2014, BJU INT	10.1111/bju.12705	112	8.61538	1
ASIMAKOPOULOS AD, 2019, SURG ENDOSC	10.1007/s00464-018-6499-z	90	11.25	2.60116
EGAN J, 2021, EUR UROL	10.1016/j.eururo.2020.05.010	81	13.5	3.55743
LEE J, 2020, J UROL	10.1097/JU.0000000000000461	72	10.2857	2.66667
SAYYID RK, 2017, J ENDOUROL	10.1089/end.2017.0490	72	7.2	0.941176
CHANG KD, 2018, BJU INT	10.1111/bju.14245	67	7.44444	1.06349
CHANG LW, 2018, ANTICANCER RES	10.21873/anticanres.12228	66	7.33333	1.04762
UMARI P, 2021, J UROL	10.1097/JU.0000000000001435	59	9.83333	2.59122
QIU X, 2020, BJU INT	10.1111/bju.15195	48	6.85714	1.77778
GALFANO A, 2021, BJU INT	10.1111/bju.15196	34	5.66667	1.49324
CHANG KD, 2017, HERNIA	10.1007/s10029-017-1588-9	34	3.4	0.444444
GALFANO A, 2018, MINERVA UROL NEFROL	10.23736/S0393-2249.18.03069-2	33	3.66667	0.52381
NYARANGI-DIX JN, 2019, BMC UROL	10.1186/s12894-019-0550-9	30	3.75	0.867052
ALIP S, 2022, J ENDOUROL	10.1089/end.2021.0421	28	5.6	2.26087
OLIVERO A, 2021, EUR UROL FOCUS	10.1016/j.euf.2020.03.002	28	4.66667	1.22973
ASIMAKOPOULOS AD, 2015, CLIN ANAT	10.1002/ca.22576	28	2.33333	1
SANTOK GDR, 2017, BJU INT	10.1111/bju.13632	25	2.5	0.326797
KOWALCZYK KJ, 2021, J UROL	10.1097/JU.0000000000001939	22	3.66667	0.966216
MISTRETTA FA, 2019, INT BRAZ J UROL	10.1590/S1677-5538.IBJU.2018.0308	22	2.75	0.635838
FICARRA V, 2023, PROSTATE CANCER PROSTATIC DIS	10.1038/s41391-022-00625-3	20	5	2.67717
DELL'OGLIO P, 2022, EUR UROL OPEN SCI	10.1016/j.euros.2022.02.007	19	3.8	1.53416
LI Y, 2020, BJU INT	10.1111/bju.15060	19	2.71429	0.703704
SHIANG AL, 2023, J ROBOT SURG	10.1007/s11701-022-01464-z	16	4	2.14173
BASSETT JC, 2022, J ENDOUROL	10.1089/end.2021.0542	16	3.2	1.29193
OTA Y, 2021, J ENDOUROL	10.1089/end.2020.0463	16	2.66667	0.702703
ABDEL RAHEEM A, 2020, MINERVA UROL NEFROL	10.23736/S0393-2249.20.03830-8	16	2.28571	0.592593
QIN H, 2019, INT UROL NEPHROL	10.1007/s11255-018-02071-4	16	2	0.462428
KADONO Y, 2022, SCI REP	10.1038/s41598-022-07800-5	15	3	1.21118
GALFANO A, 2019, MINERVA UROL NEFROL	10.23736/S0393-2249.19.03237-5	15	1.875	0.433526
RAHEEM AA, 2018, INT J UROL	10.1111/iju.13808	15	1.66667	0.238095
TAPPERO S, 2023, EJSO	10.1016/j.ejso.2023.03.218	14	3.5	1.87402
GALFANO A, 2022, MINERVA UROL NEPHROL	10.23736/S2724-6051.22.04857-1	14	2.8	1.13043
OSHIMA M, 2023, PROSTATE INT	10.1016/j.prnil.2022.07.005	13	3.25	1.74016
KOWALCZYK KJ, 2020, EUR UROL OPEN SCI	10.1016/j.euros.2020.09.004	13	1.85714	0.481481
SOOD A, 2022, PROSTATE	10.1002/pros.24371	12	2.4	0.968944
DENG W, 2021, FRONT ONCOL	10.3389/fonc.2021.687010	12	2	0.527027
TAPPERO S, 2022, WORLD J UROL	10.1007/s00345-022-04073-5	11	2.2	0.888199
SCHUETZ V, 2022, J CLIN MED	10.3390/jcm11010202	11	2.2	0.888199
MADI R, 2021, UROLOGY	10.1016/j.urology.2020.12.029	11	1.83333	0.483108
LIAO PC, 2020, ANTICANCER RES	10.21873/anticanres.14405	11	1.57143	0.407407
LI Y, 2020, TRANSL ANDROL UROL	10.21037/tau.2019.12.17	10	1.42857	0.37037
LAMBERT E, 2023, CURR ONCOL	10.3390/curroncol30030261	9	2.25	1.20472
QIAN J, 2021, TRANSL ANDROL UROL	10.21037/tau-20-1229	9	1.5	0.39527
SAYYID RK, 2021, J ROBOT SURG	10.1007/s11701-020-01096-1	9	1.5	0.39527
KADONO Y, 2023, SCI REP	10.1038/s41598-023-30132-x	8	2	1.07087
YEE CH, 2022, ASIAN J SURG	10.1016/j.asjsur.2021.09.013	8	1.6	0.645963
KADONO Y, 2023, NEUROUROL URODYN	10.1002/nau.25193	7	1.75	0.937008
YILMAZ K, 2023, J LAPAROENDOSC ADV SURG TECH	10.1089/lap.2022.0409	7	1.75	0.937008
TURKOLMEZ K, 2022, J ENDOUROL	10.1089/end.2022.0073	7	1.4	0.565217
BAHOUTH Z, 2022, J UROL	10.1097/JU.0000000000002295	7	1.4	0.565217
KADHIM H, 2022, J ROBOT SURG	10.1007/s11701-022-01383-z	7	1.4	0.565217
DENG W, 2021, J ONCOL	10.1155/2021/9523442	7	1.16667	0.307432
WONG D, 2021, UROLOGY	10.1016/j.urology.2020.11.032	7	1.16667	0.307432
YAMADA Y, 2024, CURR ONCOL	10.3390/curroncol31090410	6	2	1.875
OLIVERO A, 2024, CANCERS	10.3390/cancers16071385	6	2	1.875
ELLIOTT N, 2023, J ROBOT SURG	10.1007/s11701-023-01596-w	6	1.5	0.80315
KADONO Y, 2023, PROSTATE	10.1002/pros.24516	6	1.5	0.80315
SIVATHASAN S, 2022, J ROBOT SURG	10.1007/s11701-021-01295-4	6	1.2	0.484472
FONSECA J, 2024, J ROBOT SURG	10.1007/s11701-024-01986-8	5	1.66667	1.5625
FONSECA J, 2023, J ROBOT SURG	10.1007/s11701-023-01687-8	5	1.25	0.669291
BARAYAN GA, 2024, J ENDOUROL	10.1089/end.2023.0514	4	1.33333	1.25
HARLAND N, 2023, J CLIN MED	10.3390/jcm12030791	4	1	0.535433
FONSECA J, 2023, J ROBOT SURG-a	10.1007/s11701-022-01517-3	4	1	0.535433
MALTZMAN O, 2024, WORLD J UROL	10.1007/s00345-024-04985-4	3	1	0.9375
DELL'OGLIO P, 2025, PROSTATE CANCER PROSTATIC DIS	10.1038/s41391-023-00784-x	3	1.5	5.33333
LI H, 2023, FRONT ONCOL	10.3389/fonc.2023.1108202	3	0.75	0.401575
ANCESCHI U, 2025, J ROBOT SURG	10.1007/s11701-025-02587-9	2	1	3.55556
NIU J, 2025, SCI REP	10.1038/s41598-025-91837-9	2	1	3.55556
ZHANG X, 2024, SCI REP	10.1038/s41598-024-70080-8	2	0.666667	0.625
QIAN J, 2024, WORLD J UROL	10.1007/s00345-024-04807-7	2	0.666667	0.625
KOMINSKY HD, 2024, J ROBOT SURG	10.1007/s11701-023-01754-0	2	0.666667	0.625
MATSUYAMA N, 2023, DIAGNOSTICS	10.3390/diagnostics13203173	2	0.5	0.267717
OLIVERO A, 2023, CANCERS	10.3390/cancers15174390	2	0.5	0.267717
CARBIN DD, 2025, J ROBOT SURG	10.1007/s11701-025-02321-5	1	0.5	1.77778
DIAMAND R, 2025, PROSTATE	10.1002/pros.24807	1	0.5	1.77778
VARGO EH, 2024, J ENDOUROL	10.1089/end.2024.0203	1	0.333333	0.3125
WASHINO S, 2024, PROSTATE INT	10.1016/j.prnil.2023.12.003	1	0.333333	0.3125
TAYLOR Z, 2023, UROLOGY	10.1016/j.urology.2023.09.008	1	0.25	0.133858
XU D, 2021, WORLD J UROL	10.1007/s00345-021-03643-3	1	0.166667	0.0439189
SHIMURA S, 2025, CANCERS	10.3390/cancers17243913	0	0	0
SCHUTZ V, 2025, WORLD J UROL	10.1007/s00345-025-06112-3	0	0	0
LUMEN N, 2025, J ROBOT SURG	10.1007/s11701-025-02997-9	0	0	0
FENG F, 2025, SCI REP	10.1038/s41598-025-21851-4	0	0	0
BEYATLI M, 2025, MED LITH	10.3390/medicina61101851	0	0	0
PALAGONIA E, 2025, FRONT ONCOL	10.3389/fonc.2025.1655088	0	0	0
CHEN JK, 2025, MED LITH	10.3390/medicina61050886	0	0	0
YANG H, 2025, WORLD J SURG ONCOL	10.1186/s12957-025-03812-3	0	0	0
LIU Y, 2025, BMC UROL	10.1186/s12894-025-01745-3	0	0	0
KISHORE TA, 2025, WORLD J UROL	10.1007/s00345-025-05523-6	0	0	0
PAL AK, 2025, INT UROL NEPHROL	10.1007/s11255-025-04423-3	0	0	0
